# Supplementary material for: Formulation and In Vivo Evaluation of a Solid Self-Emulsifying Drug Delivery System Using Oily Liquid Tocotrienols as Model Active Substance
Source: Pharmaceutics. 2021 Oct 25;13(11):1777. doi: 10.3390/pharmaceutics13111777 (PMC8621674; doi:10.3390/pharmaceutics13111777)
Supplement: Supplementary file 1 [file pharmaceutics-13-01777-s001.zip]

Archive with 1 entries (1 files):
- pharmaceutics-1371967-supplementary-table s1-need revise.pdf
